# Supplementary material for: A Flexible and Stretchable MXene/Waterborne Polyurethane Composite-Coated Fiber Strain Sensor for Wearable Motion and Healthcare Monitoring
Source: Sensors (Basel). 2024 Jan 2;24(1):271. doi: 10.3390/s24010271 (PMC10781211; doi:10.3390/s24010271)
Supplement: Supplementary file 1 [file sensors-24-00271-s001.zip]

Archive with 3 entries (3 files):
- supplementary materials.zip
- Video S1 Smart clothing for monitoring kyphosis.mp4
- Video S2 Smart clothing for monitoring head forward.mp4
